# Supplementary material for: Understanding Micronutrient Access through the Lens of the Social Ecological Model: Exploring the Influence of Socioeconomic Factors—A Qualitative Exploration
Source: Nutrients. 2024 Jun 4;16(11):1757. doi: 10.3390/nu16111757 (PMC11174576; doi:10.3390/nu16111757)
Supplement: Supplementary file 1 [file nutrients-16-01757-s001.zip]

Archive with 1 entries (1 files):
- nutrients-2956713-supplementary.pdf
